# Supplementary material for: Copper Hexacyanoferrate Thin Film Deposition and Its Application to a New Method for Diffusion Coefficient Measurement
Source: Nanomaterials (Basel). 2021 Jul 19;11(7):1860. doi: 10.3390/nano11071860 (PMC8308250; doi:10.3390/nano11071860)
Supplement: Supplementary file 1 [file nanomaterials-11-01860-s001.zip]

Archive with 1 entries (1 files):
- nanomaterials-1283247-SI.pdf
